# Supplementary material for: Immune-Associated Gene Signatures and Subtypes to Predict the Progression of Atherosclerotic Plaques Based on Machine Learning
Source: Front Pharmacol. 2022 Apr 26;13:865624. doi: 10.3389/fphar.2022.865624 (PMC9086243; doi:10.3389/fphar.2022.865624)
Supplement: Supplementary file 3 [file Table1.XLSX]

## Sheet: Sheet1
ID	logFC	AveExpr	t	P.Value	adj.P.Val	B
MMP9	-1.872	8.67374	-6.24071	1.25e-08	1.57e-07	9.46534
MMP12	-1.85422	8.34572	-4.87608	4.4e-06	2.33e-05	3.82245
FABP5	-1.53457	8.77202	-6.8423	7.89e-10	1.88e-08	12.139
FABP4	-1.53279	6.35073	-5.14172	1.48e-06	9.34e-06	4.86406
IGKC	-1.39465	7.70876	-6.30395	9.38e-09	1.25e-07	9.74207
AQP9	-1.34659	8.32695	-5.34304	6.37e-07	4.5e-06	5.67374
HMOX1	-1.29066	8.13758	-6.31919	8.75e-09	1.21e-07	9.8089
CCR1	-1.27938	7.50042	-8.07675	2.22e-12	5.17e-10	17.841
ITGB2	-1.26289	9.24071	-7.70677	1.32e-11	1.17e-09	16.1095
CCL19	-1.24886	7.61239	-5.39126	5.2e-07	3.73e-06	5.87013
IFI30	-1.23898	10.6706	-7.55063	2.79e-11	2.04e-09	15.3836
CCL18	-1.1975	9.64528	-4.80743	5.8e-06	2.94e-05	3.55848
SPP1	-1.16135	11.0719	-5.70445	1.35e-07	1.12e-06	7.16711
FCER1G	-1.11055	9.31799	-6.97887	4.17e-10	1.25e-08	12.7575
FCGR2B	-1.10571	8.78337	-6.51813	3.53e-09	5.9e-08	10.6872
CTSS	-1.09831	9.78809	-6.92674	5.32e-10	1.5e-08	12.521
TYROBP	-1.07705	9.79339	-7.90554	5.08e-12	7.88e-10	17.0379
CD14	-1.07173	10.1862	-7.28945	9.65e-11	4.99e-09	14.1773
PTPRC	-1.03687	8.72836	-6.39769	6.12e-09	8.88e-08	10.1542
CCL8	-1.01104	7.2358	-6.03184	3.19e-08	3.39e-07	8.55952
IL1RN	-1.00482	6.17638	-5.98416	3.94e-08	4.01e-07	8.35457
CXCR4	-0.996262	9.21202	-5.67669	1.52e-07	1.23e-06	7.05071
TNFSF13B	-0.991028	7.55684	-6.88418	6.49e-10	1.65e-08	12.3283
PLTP	-0.989334	10.1752	-6.41259	5.72e-09	8.56e-08	10.22
LYZ	-0.988815	10.1729	-4.82625	5.38e-06	2.75e-05	3.63061
CCL3	-0.97806	7.54603	-5.97584	4.09e-08	4.13e-07	8.31887
C5AR1	-0.975756	8.07122	-5.94957	4.6e-08	4.53e-07	8.20634
HCK	-0.963287	8.10624	-7.38166	6.23e-11	3.69e-09	14.602
IGHV3-73	-0.95863	7.8829	-5.25825	9.11e-07	6.05e-06	5.33068
CSF1R	-0.945719	8.74129	-7.41962	5.2e-11	3.23e-09	14.7772
IL10RA	-0.938947	7.97033	-7.09011	2.47e-10	8.53e-09	13.264
GMFG	-0.937503	8.4961	-6.76311	1.14e-09	2.53e-08	11.7822
RAC2	-0.935974	7.78129	-8.17891	1.35e-12	4.52e-10	18.3215
C3AR1	-0.92949	9.90293	-7.11285	2.22e-10	7.89e-09	13.3678
PLAUR	-0.923967	8.22975	-6.88682	6.41e-10	1.65e-08	12.3402
IL2RG	-0.920459	7.51366	-7.03467	3.21e-10	1.05e-08	13.0113
MARCO	-0.904719	8.2681	-5.23151	1.02e-06	6.63e-06	5.22311
CXCL16	-0.895824	8.5296	-6.28977	1e-08	1.32e-07	9.67992
CD48	-0.889555	7.17901	-7.31877	8.4e-11	4.54e-09	14.3122
CD86	-0.884428	7.1081	-6.79709	9.74e-10	2.2e-08	11.9351
CSF2RB	-0.878955	6.92819	-7.13349	2.02e-10	7.37e-09	13.4622
CHIT1	-0.877224	7.59485	-3.95716	0.000147314	0.000541313	0.490394
IL7R	-0.877147	7.04588	-4.99772	2.68e-06	1.53e-05	4.2955
HLA-DMA	-0.876034	9.26986	-6.71491	1.43e-09	3.05e-08	11.5656
MX2	-0.860893	7.4312	-6.49127	3.99e-09	6.2e-08	10.5681
CXCL10	-0.851004	7.01871	-4.01151	0.000121148	0.00045321	0.674419
BTK	-0.850958	7.13088	-8.02056	2.91e-12	5.17e-10	17.5771
PTPN6	-0.845189	7.66757	-7.67821	1.51e-11	1.25e-09	15.9765
SYK	-0.839426	7.67611	-7.2318	1.27e-10	5.62e-09	13.9125
TNFSF10	-0.838315	7.94077	-6.31383	8.97e-09	1.21e-07	9.78539
HLA-DMB	-0.83613	9.67352	-6.35048	7.59e-09	1.07e-07	9.94638
CCL2	-0.828554	10.1341	-4.45114	2.35e-05	0.000103512	2.22568
CTSB	-0.824986	11.8742	-7.50182	3.52e-11	2.43e-09	15.1574
S100A9	-0.823211	7.6899	-5.0282	2.37e-06	1.37e-05	4.41507
LYN	-0.819548	8.78192	-7.22113	1.33e-10	5.71e-09	13.8635
FCGR3A	-0.802317	8.43974	-5.6495	1.71e-07	1.37e-06	6.93695
FGR	-0.800765	7.54779	-5.7032	1.36e-07	1.12e-06	7.16184
HCST	-0.799469	7.57797	-7.18084	1.61e-10	6.68e-09	13.6788
GRN	-0.798149	10.5201	-8.04661	2.57e-12	5.17e-10	17.6994
OAS1	-0.795384	7.3907	-6.93787	5.05e-10	1.46e-08	12.5714
TNFRSF21	-0.788665	7.36089	-6.86846	6.99e-10	1.74e-08	12.2572
VAV3	-0.787847	6.03956	-6.64368	1.98e-09	3.79e-08	11.2466
SLC11A1	-0.786309	7.00844	-5.72044	1.26e-07	1.06e-06	7.23427
TNFRSF1B	-0.774872	7.58125	-6.92029	5.48e-10	1.51e-08	12.4917
CD4	-0.772734	8.08694	-7.01849	3.46e-10	1.08e-08	12.9376
S100A8	-0.764678	6.95527	-3.11034	0.00247502	0.00693899	-2.13143
CECR1	-0.764532	8.6638	-5.43207	4.37e-07	3.17e-06	6.03705
TNFAIP3	-0.758594	7.81727	-6.33209	8.25e-09	1.15e-07	9.86556
LGMN	-0.752234	10.7267	-6.85729	7.36e-10	1.79e-08	12.2067
ITGAL	-0.750481	6.1968	-7.756	1.04e-11	1.08e-09	16.339
RASGRP3	-0.74036	6.56828	-6.50078	3.82e-09	6.09e-08	10.6102
VAV1	-0.73617	6.75553	-7.80973	8.05e-12	9.09e-10	16.5898
CCRL2	-0.726655	5.87795	-6.68448	1.64e-09	3.23e-08	11.4292
NR1H3	-0.726277	6.98371	-6.03143	3.19e-08	3.39e-07	8.55774
LCP2	-0.722524	7.43138	-7.25801	1.12e-10	5.56e-09	14.0328
LILRB3	-0.7128	7.69769	-6.55616	2.97e-09	5.12e-08	10.8563
GREM1	-0.712299	6.07329	-4.92218	3.65e-06	1.99e-05	4.00091
BLNK	-0.71092	6.31465	-6.5205	3.49e-09	5.9e-08	10.6977
CCL21	-0.706759	6.36725	-6.41706	5.61e-09	8.49e-08	10.2397
TLR1	-0.703615	7.50809	-6.10875	2.26e-08	2.58e-07	8.89158
ICAM1	-0.700884	7.85067	-6.0816	2.55e-08	2.83e-07	8.77414
CCL4	-0.700313	6.02961	-3.84922	0.000216171	0.000767167	0.130191
TLR8	-0.693786	6.02632	-5.90034	5.71e-08	5.26e-07	7.99601
MSR1	-0.687728	8.90515	-5.0899	1.84e-06	1.11e-05	4.65841
CD74	-0.685549	10.7079	-5.7685	1.02e-07	8.86e-07	7.43671
COLEC12	-0.683905	8.86342	-5.93934	4.81e-08	4.67e-07	8.16256
PLAU	-0.683904	8.1918	-6.21643	1.39e-08	1.71e-07	9.35937
TLR2	-0.680658	8.36333	-6.01422	3.45e-08	3.6e-07	8.4837
PLXNC1	-0.671733	7.72854	-5.84153	7.41e-08	6.67e-07	7.74581
IFITM1	-0.670153	9.25129	-5.57639	2.35e-07	1.83e-06	6.63239
FPR1	-0.668602	6.99143	-4.81278	5.68e-06	2.89e-05	3.57898
IL18	-0.665411	5.71351	-5.05304	2.14e-06	1.25e-05	4.51285
FCGRT	-0.66112	8.83602	-7.62208	1.98e-11	1.54e-09	15.7154
HLA-DRA	-0.660058	11.9366	-5.81534	8.31e-08	7.37e-07	7.63476
HLA-DPA1	-0.654051	11.3859	-5.83596	7.59e-08	6.78e-07	7.72219
CCL5	-0.653304	7.3914	-4.60678	1.28e-05	5.95e-05	2.8
FLT1	-0.64691	6.68406	-4.94824	3.28e-06	1.84e-05	4.10226
CMTM7	-0.646703	7.27454	-8.24792	9.7e-13	4.52e-10	18.6466
PLXND1	-0.645697	8.15189	-6.68567	1.63e-09	3.23e-08	11.4345
CYBB	-0.642643	8.83347	-6.82009	8.75e-10	2.01e-08	12.0388
IL6	-0.634947	6.62468	-2.49853	0.0142098	0.0329926	-3.70509
HLA-DQB1	-0.629429	8.20742	-3.44555	0.000853967	0.0026988	-1.15124
ARRB1	-0.626479	7.49668	-6.40123	6.03e-09	8.88e-08	10.1699
GZMB	-0.625992	6.04247	-7.03752	3.17e-10	1.05e-08	13.0243
OLR1	-0.620021	6.91792	-3.23647	0.00167254	0.0049225	-1.77195
CCL13	-0.616222	6.41447	-3.48899	0.000740102	0.00240002	-1.01851
IL6R	-0.609144	6.24115	-5.923	5.17e-08	4.98e-07	8.09274
CD28	-0.602725	6.83435	-5.32901	6.76e-07	4.72e-06	5.61679
PPARG	-0.595448	6.40801	-5.24849	9.49e-07	6.27e-06	5.29141
HLA-DQA1	-0.594843	9.95794	-3.45337	0.000832319	0.00264252	-1.12744
HLA-DRB1	-0.591704	10.668	-5.06145	2.07e-06	1.22e-05	4.54602
SECTM1	-0.591335	6.66534	-6.61579	2.25e-09	4.03e-08	11.122
IL1B	-0.587908	6.68669	-4.19499	6.19e-05	0.000245473	1.30857
IGF1	-0.585547	7.19855	-4.2971	4.22e-05	0.000173676	1.66983
GNAI1	0.589643	6.64785	5.91062	5.46e-08	5.14e-07	8.03986
OGN	0.662362	11.6862	5.60889	2.04e-07	1.61e-06	6.76754
PAK3	0.670227	6.35952	5.49259	3.37e-07	2.52e-06	6.28575
BMPR1B	0.673618	6.8307	6.11423	2.21e-08	2.56e-07	8.91528
NEO1	0.6761	8.19777	5.80911	8.54e-08	7.52e-07	7.60837
NOX4	0.691356	8.96611	5.29337	7.86e-07	5.33e-06	5.47242
TPM2	0.695116	9.8273	6.69588	1.56e-09	3.22e-08	11.4803
SHC4	0.710409	7.40313	4.22349	5.56e-05	0.000222201	1.40882
NOV	0.718615	11.2074	5.56196	2.5e-07	1.92e-06	6.57253
NPR3	0.719209	7.19923	3.67826	0.000391417	0.00132825	-0.425441
IL13RA2	0.732555	6.57768	4.14072	7.56e-05	0.000294376	1.11898
BMPR1A	0.754185	9.12701	7.47478	4e-11	2.62e-09	15.0322
BTC	0.772786	5.55086	7.85089	6.6e-12	8.81e-10	16.7822
FAM19A2	0.788018	6.60866	4.90233	3.96e-06	2.14e-05	3.92394
SEMA3D	0.794067	5.69058	5.48563	3.47e-07	2.58e-06	6.25706
LGR6	0.809493	6.73428	6.31564	8.89e-09	1.21e-07	9.79334
IL31RA	0.831342	4.94007	6.69794	1.54e-09	3.22e-08	11.4895
PGR	0.840836	7.20665	7.13701	1.98e-10	7.37e-09	13.4782
NPR1	0.967724	7.59479	6.50876	3.69e-09	5.95e-08	10.6456
THRB	0.976487	7.83906	6.28367	1.03e-08	1.34e-07	9.65322
ANGPTL1	1.15363	6.50832	8.16431	1.45e-12	4.52e-10	18.2528
